# Supplementary material for: Changes in accommodative function following small-incision lenticule extraction for high myopia
Source: PLoS One. 2020 Dec 30;15(12):e0244602. doi: 10.1371/journal.pone.0244602 (PMC7773189; doi:10.1371/journal.pone.0244602)
Supplement: S1 File — (XLS) [file pone.0244602.s001.xls]

## Sheet: Sheet1
dominans	ref_seq_pre	HOA_res_pre	wam_seq_pre	spec_seq_pre	amp_pre	resp_0_pre	resp_05_pre	resp_1_pre	resp_2_pre	resp_3_pre	resp_4_pre	fac_pre	ref_seq_post	HOA_res_post	wam_seq_post	spec_seq_post	amp_post	resp_0_post	resp_05_post	resp_1_post	resp_2_post	resp_3_post	resp_4_post	fac_post	nd_ref_seq_pre	nd_HOA_res_pre	nd_wam_seq_pre	nd_spec_seq_pre	nd_amp_pre	nd_resp_0_pre	nd_resp_05_pre	nd_resp_1_pre	nd_resp_2_pre	nd_resp_3_pre	nd_resp_4_pre	nd_fac_pre	nd_ref_seq_post	nd_HOA_res_post	nd_wam_seq_post	nd_spec_seq_post	nd_amp_post	nd_resp_0_post	nd_resp_05_post	nd_resp_1_post	nd_resp_2_post	nd_resp_3_post	nd_resp_4_post	nd_fac_post	sf_dom_pre
OD	-6.25	0.15	0.345	0.375	5.75	0.56	0.49	0.64	1.49	2.09	2.59	1	-0.75	0.32	-0.4	-0.375	6.5	0.1	0.33	0.4	1.24	1.86	2.86	4	-6.375	0.25	0.215	0.25	5.5	-0.32	0.26	0.23	1.07	1.35	2.23	2	-0.375	0.2	0.235	0.25	6	0.24	0.29	0.5	1.06	1.96	2.63	4.5	-6
OD	-6.75	0.21	0.31	0.25	6.5	0.22	0.41	0.48	1.29	2.12	3.47	0.5	-0.75	0.3	-0.48	-0.375	7	0.59	0.55	1	1.16	1.77	2.7	9	-6	0.15	0.375	0.375	12	-0.35	0.06	0.46	1.6	2.4	3.41	15	-0.25	0.23	-0.015	-0.125	10.5	-0.02	0.14	0.5	1.46	2.5	3.44	13	-6.75
OS	-6.875	0.15	0.12	0	12	-0.84	-0.01	0.27	1.21	1.81	3.04	16	-0.25	0.23	0.055	0	11	-0.05	0.13	0.29	1.46	2.71	3.57	18	-6.375	0.23	0.495	0.375	8	-0.09	0.17	0.88	1.89	2.67	3.69	20	0.125	0.11	0.345	0.25	7.25	0.15	0.24	0.33	1.19	2.5	3.5	5	-6.75
OD	-7.375	0.18	0.795	0.75	10	0.57	0.64	0.85	1.57	2.5	3.6	18.5	-0.25	0.21	-0.105	0	8.75	-0.17	-0.03	0.12	1.04	2.38	2.96	16	-8.5	0.23	-0.735	-0.875	11.25	0.16	0.42	0.88	1.58	2.54	3.45	13	-0.375	0.34	-0.25	-0.375	9.25	0.35	0.84	0.98	1.61	2.75	3.51	16.5	-7
OD	-6.75	0.24	0.39	0.25	8	0.09	0.52	0.58	1.65	2.52	3.59	20	0.125	0.3	0.175	0.25	7	0.06	0.25	0.62	1.81	2.31	3.74	9	-7.5	0.2	0.03	0.125	5	0.04	0.32	0.52	1.14	2.13	3.35	10	-0.125	0.49	-0.245	-0.25	6	0.08	0.15	0.3	1.03	2.24	2.65	14	-6.75
OD	-9	0.15	-0.665	-0.625	11.25	0.09	0.28	0.42	1.01	2.29	3.08	8.5	-0.5	0.24	-0.1	0	9.5	0.24	0.38	0.69	1.42	2.28	3.4	15.5	-8.5	0.21	-0.73	-0.875	11.25	0.16	0.42	0.88	1.58	2.54	3.45	13	-0.375	0.21	-0.25	-0.375	9.25	0.35	0.84	0.98	1.61	2.75	3.51	16.5	-8.5
OD	-6.75	0.16	0.15	0.25	5	0.68	0.82	0.88	1.94	2.93	3.42	6	-0.125	0.25	-0.205	-0.25	6.25	-0.05	0.19	0.42	1.09	1.65	2.67	13	-8.25	0.16	-0.32	-0.375	8.5	-0.24	0.1	0.42	1.37	2.26	3.33	12	0	0.31	-0.36	-0.25	8.75	-0.05	0.18	0.5	1.21	2.23	3.25	18.5	-6.25
OD	-7.5	0.24	-0.255	-0.25	6.5	0.45	0.59	0.7	1.67	2.19	3.47	13	-0.375	0.19	-0.17	-0.125	6.25	-0.02	0.05	0.54	1.27	2.2	3.52	13	-7.5	0.12	0.115	0.125	9.25	-0.28	0.06	0.4	1.29	2.11	3.29	14.5	0	0.14	0.02	-0.005	10	0.21	0.36	0.88	1.74	2.48	3.59	18	-7.25
OD	-7.75	0.12	-0.165	-0.125	9.5	0.24	0.31	0.67	1.41	2.23	3.34	7.5	0.75	0.47	0.355	0.5	9.5	0.06	0.17	0.67	1.16	2.25	3.16	13	-6.25	0.21	0.725	0.625	6.25	0.45	0.44	0.91	1.88	2.72	3.02	18	0.25	0.29	0.685	0.75	7.75	0.03	0.39	0.31	1.22	2.37	3.17	18	-7.5
OD	-6.25	0.11	0.64	0.625	6	0.22	0.25	0.87	1.26	2.18	2.99	10.5	0.5	0.24	0.74	0.75	5.75	0.2	0.26	0.71	1.21	2.05	3.18	13	-6.375	0.09	0.33	0.25	6	-0.08	0.11	0.13	1.03	1.91	2.87	13	0	0.12	0.5	0.5	6.25	0.13	0.14	0.49	1.01	1.88	3.1	14.5	-5.75
OD	-8	0.13	0.215	0.25	8.25	-0.04	0.15	0.5	1.42	2.23	3.21	15	0	0.16	-0.005	0	9.5	-0.11	-0.02	0.76	1.32	2.32	3.37	16.5	-7.125	0.3	-0.235	-0.25	9	0.38	0.42	0.75	1.42	2.02	2.14	10.5	-0.75	0.41	-0.5	-0.5	7	0.61	0.63	1.02	1.16	2.28	2.16	4	-8
OD	-7	0.25	0.24	0.25	6.75	0.09	0.53	0.84	1.66	2.77	3.06	17	0.25	0.11	0.75	0.75	7.25	0.28	0.27	0.7	1.21	2.34	3.29	17	-8.75	0.26	0.86	1	8	0.17	0.4	0.65	1.68	2.61	3.57	11	0.25	0.24	0.62	0.75	7	0.19	0.24	0.86	1.5	2.62	3.67	14.5	-6.5
OS	-7.5	0.21	-0.56	-0.625	7.75	-0.05	0.31	0.44	0.92	1.89	3.08	3	-0.75	0.27	-0.47	-0.5	8.25	0.36	0.58	0.57	0.95	1.49	2.89	1	-8.375	0.32	-0.125	-0.125	7.75	0.26	0.22	0.29	0.99	2.05	2.69	12	-1	0.29	-0.915	-1	8.75	0.31	0.56	0.6	0.92	2.06	2.69	10.5	-7.25
OD	-9	0.27	0.425	0.5	8.25	0.13	0.46	0.52	1.46	2.36	3.36	9.5	0	0.21	0.175	0.25	7	0.05	0.36	0.58	1.17	2.41	3.46	12	-5.875	0.22	0.525	0.5	8	-0.2	0.15	0.3	1.36	2.49	3.63	16	0	0.22	0.17	0.25	11	0.16	0.62	0.88	1.52	2.92	3.86	10	-9
OS	-8.75	0.2	-0.29	-0.375	8	-0.17	-0.08	0.58	0.84	1.77	2.37	13.5	-1	0.2	-0.81	-0.75	9.75	0.44	0.62	0.61	1.47	1.88	3.01	12	-8.375	0.14	0.2	0.25	11	0.5	0.37	0.54	1.64	2.3	3.33	15	-0.125	0.27	-0.09	-0.125	9	0.55	0.96	1.1	1.14	2.38	3.14	12	-8.75
OS	-5.875	0.17	0.94	0.875		0.47	0.8	1.12	1.55	2.91	3.4	13	0	0.22	0.495	0.625	11.5	0.3	0.16	0.71	1.22	2.36	3.44	18	-5.875	0.19	0.525	0.5	15	0.16	0.62	0.88	1.52	2.92	3.86	10	0	0.17	0.17	0.25	11	-0.2	0.15	0.3	1.36	2.49	3.63	16	-5.75
OD	-7.875	0.06	0.295	0.25	7.75	-0.29	0.44	0.65	1.55	2.59	3.23	8.5	0	0.16	0.07	0.25	8.25	0.24	0.34	0.55	1.53	2.65	4.06	6	-6	-0.32	0.23	0.25	7.25	-0.02	0.54	0.79	1.66	2.85	3.71	22	-0.125	0.23	0.29	0.375	7.5	0.04	0.41	0.89	1.84	2.9	3.22	23.5	-7.5
OD	-8.375	0.09	0.58	0.5	10.5	0.26	0.25	0.71	1.27	2.2	2.79	15	-0.375	0.25	-0.005	-0.125	8.25	0.3	0.39	0.65	1.43	2.03	3.17	6	-6.375	0.17	0.27	0.25	5.5	0.19	0.43	0.58	1.41	2.65	3.34	11	-0.25	0.19	-0.015	0.125	4.75	-0.4	-0.11	0.38	1.13	2.45	3.23	7	-8.25
OD	-6.25	0.26	0.38	0.375	7.5	0.03	0.42	0.93	1.86	2.37	3.49	21	-0.375	0.18	0.195	0.125	7.25	-0.11	0.415	0.65	1.57	2.38	3.56	23	-6.875	0.27	-0.515	-0.5	10.25	0.28	0.67	0.71	1.36	2.22	3.66	5.5	0.5	0.36	0.135	0	9.25	-0.01	0.3	0.52	1.61	2.26	3.88	7.5	-6
OD	-6.25	0.21	-0.185	-0.25	6	-0.14	0.04	0.65	1.8	2.06	3.1	8	-0.5	0.27	-0.28	-0.25	5	0.36	0.68	0.85	1.21	1.93	3.21	0	-6.375	0.2	0.535	0.5	8.5	0.03	0.21	0.51	1.17	2.04	2.63	0.5	-0.25	0.2	0.405	0.25	10	0.63	0.38	0.48	0.81	1.76	2.54	0	-6.25
OD	-6	0.13	0.4	0.25	10.5	0.39	0.42	0.44	1.09	1.74	2.97	10	-0.125	0.29	0.075	0	8.75	0.71	0.64	0.67	1.17	2.12	3.21	11	-8.5	0.14	0.665	-0.5	10	-1.11	-0.42	0.41	0.85	2.16	3.3	22	-0.125	0.39	0.11	0.25	9.75	-0.07	0.02	0.3	1.16	2.12	3.22	21	-5.75
OD	-7.25	0.18	-0.705	-0.625	10	-0.01	0.45	0.62	1.01	2.23	3.35	4.5	0	0.37	0.425	0.5	10	0.3	0.53	0.6	1.02	2	3.06	1.5	-7.75	0.32	-0.145	-0.125	7.25	0.36	0.51	1	1.51	2.36	3.43	0	-0.125	0.35	-0.14	-0.135	7	0.45	0.89	1.16	1.32	2.39	3.18	11	-6.75
OD	-6.375	0.21	-0.03	0.125	9.25	0.39	0.44	0.72	1.27	1.72	2.7	0	-0.5	0.16	0.205	0.25	9.25	0.5	0.49	0.55	0.98	1.39	2.26	0	-6.75	0.18	0.13	0.125	8.5	0.32	0.61	0.63	1.63	2.66	3.41	13	-0.25	0.21	-0.005	0	8.25	0.6	0.35	0.93	1.5	2.07	3.46	9.5	-6
OD	-8.5	0.15	0.595	0.5	10	-0.41	-0.12	0.49	1.32	1.92	2.97	20	-0.125	0.45	0.015	-0.125	9.5	-0.08	-0.06	0.28	1.44	2.2	3.63	24	-6.625	0.14	0.235	0.25	10.25	0.25	0.29	0.71	1.64	2.58	3.34	3.5	0.125	0.24	-0.315	-0.25	8.75	-0.19	0.22	0.77	1.69	2.73	3.73	11	-8.25
OS	-7.5	0.21	-0.135	0	7.25	0.17	0.51	0.93	1.55	2.02	3.07	1.5	-0.375	0.42	-0.51	-0.5	7.5	0.11	0.27	0.33	1.21	2.01	2.85	13	-8.75	0.19	0.24	0.25	9.5	0.47	0.63	0.36	0.65	1.85	1.62	8	0	0.28	0.36	0.376	10	0.47	0.75	0.71	0.92	1.36	0.79	13	-7.25
OS	-6.75	0.006	0.19	0.25	8.25	0.31	0.68	0.63	1.3	2.65	3.43	13	-0.75	0.17	-0.3	0	8	0.77	0.7	0.87	1.7	2.67	3.59	7	-8	0.16	0.305	0.25	10	0.17	0.5	0.75	1.6	2.03	3	10	-0.25	0.21	0	0	8.25	0.6	0.3	0.93	1.5	2.07	3.46	9.5	-6.75
OS	-6.75	0.09	0.23	0.25	9.25	0.26	0.34	0.46	1.36	2.36	3.6	0.5	0.125	0.16	0.41	0.375	9.5	0.03	0.15	0.4	1.45	2.56	3.63	9	-6.5	0.18	0.1	0	7.25	0.56	0.59	0.43	1.02	2.05	2.87	0	0.25	0.23	0.815	0.875	6.25	0.62	0.63	0.73	1.44	2.1	3.1	0	-6.25
OS	-8.75	0.1	0.48	0.625	11	0.22	0.28	0.48	0.93	1.85	1.97	6	0.625	0.18	1.33	1.25	11	0.33	0.44	0.34	0.29	0.39	0.72	7	-7.75	0.2	0.365	0.25	6.25	0.35	0.3	0.29	0.43	1.19	2	2	0	0.22	0.5	0.5	7	-0.11	-0.26	0.13	0.7	0.75	1.44	13	-8.5
OS	-7.125	0.15	0.59	0.625	7.25	0.15	0.13	0.31	1.35	2.05	3.18	0	0	0.29	0.265	0.25	6.25	0.16	0.12	0.11	1.34	1.74	3.57	0	-7.5	0.14	0.385	0.375	15	0.25	0.55	0.78	1.93	2.6	3.58	14	0.25	0.23	0.815	0.875	6.25	0.62	0.63	0.33	1.44	2.1	3.1	0	-7
OD	-6.75	0.17	0.085	0	7.5	-0.12	-0.02	0.17	0.87	1.4	1.9	4	-0.375	0.26	0.3	0.25	7	0.31	0.2	0.41	0.98	1.44	2.27	0	-7.75	0.15	0.37	0.25	6.25	0.35	0.3	0.29	0.43	1.19	2	2	-1	0.19	0.47	0.5	7	-0.11	-0.26	0.13	0.7	0.75	1.44	0	-6.5
OD	-8	0.15	-0.21	-0.125	8	-0.01	0.2	0.36	1.51	2.25	3.27	11	-1.125	0.48	-0.86	-0.75	8.75	0.4	0.48	0.67	1.55	2.47	3.72	14.5	-6.375	0.21	-0.24	0	7.25	0.57	0.81	1.02	1.95	2.57	3.25	6	-0.125	0.2	0.19	0.25	8.25	0.37	0.47	0.73	2.16	3.1	3.95	6.5	-7.75
OD	-6.25	0.13	-0.075	0	8.5	0.38	0.61	0.93	1.87	3.32	3.84	7	0	0.2	0.025	0.125	7	-0.02	-0.13	0.96	1.76	2.88	3.77	10	-6.375	0.16	-0.24	0	7.25	0.57	0.81	1.02	1.95	2.57	3.25	6	-0.125	0.29	0.19	0.25	8.25	0.37	0.47	0.73	2.16	3.1	3.95	6.5	-6
OS	-8	0.11	-0.45	-0.5	9.25	0.5	0.72	0.9	1.91	2.43	3.83	2.5	-0.125	0.1	-0.35	-0.5	9.5	-0.07	0.36	0.88	1.83	3.32	3.96	11	-6.5	0.12	0.14	0	9	0.27	0.81	1.2	2.28	2.82	3.43	6	0.5	0.25	0.55	0.5	10.25	0.3	0.89	1.24	1.99	3.54	4.22	15	-7.75
OD	-7.375	0.13	-0.02	0.125	8.75	0.8	0.51	0.49	1.17	1.94	3.6	7	-0.375	0.22	-0.075	-0.125	7	0.01	0.68	0.85	1.5	2.16	2.93	5	-8.5	0.13	0.615	0.5	8.5	0.63	0.71	0.94	1.57	2.02	2.96	5	-0.625	0.25	-0.7	-0.625	7	0.03	0.44	0.68	1.61	1.96	3.06	2.5	-7.25
OD	-6.75	0.13	0.18	0.125	8.5	0.02	0.05	0.6	1.36	2.39	3.49	8	0	0.25	0.135	0.125	9.5	-0.13	-0.1	0.17	0.96	2.11	3.14	11	-6.375	0.11	0.17	0.25	8	0.03	0.04	0.59	1.61	2.08	2.96	10.5	-0.25	0.19	0.29	0.375	9.5	0.14	0.2	0.72	1.17	2.34	3.63	16	-6.25
[truncated: 153 more columns]
